# Supplementary material for: Plasma metabolomics reveals membrane lipids, aspartate/asparagine and nucleotide metabolism pathway differences associated with chloroquine resistance in Plasmodium vivax malaria
Source: PLoS One. 2017 Aug 16;12(8):e0182819. doi: 10.1371/journal.pone.0182819 (PMC5559093; doi:10.1371/journal.pone.0182819)
Supplement: S3 Table — (XLSX) [file pone.0182819.s003.xlsx]

## Sheet: Sheet2
mz	time	p-value	VIP	KEGGID	Adduct	Name	Pathway	Annotation confidence level (Schymanski et al.)
156.174	334	0.0180273	1.76482	C01387	M+ACN+H[1+]	Octane; n-Octane	Glycerophospholipid metabolism	Level 3
321.24	458	0.0280499	1.55012	C14748	M+H[1+]	20-HETE; (5Z,8Z,11Z,14Z)-20-Hydroxyicosa-5,8,11,14-tetraenoic acid; 20-Hydroxyeicosatetraenoic acid; 20-Hydroxyicosatetraenoic acid; 20-Hydroxy arachidonic acid	Glycerophospholipid metabolism$Arachidonic acid metabolism	Level 3
302.305	348.6	0.0271952	1.44831	C00836	M+H[1+]	Sphinganine; Dihydrosphingosine; 2-Amino-1,3-dihydroxyoctadecane	Glycerophospholipid metabolism$Glycosphingolipid metabolism	Level 3
153.04	42.7	0.0105672	1.92233	C00385	M+H[1+]	Xanthine	Purine metabolism	Level 3
129.065	48.3	0.0389483	1.56336	C00064	M-H2O+H[1+]	L-Glutamine; L-2-Aminoglutaramic acid	Purine metabolism$Pyrimidine metabolism$Vitamin B3 (nicotinate and nicotinamide) metabolism$Arginine and Proline Metabolism$Aspartate and asparagine metabolism$Nitrogen metabolism$Aminosugars metabolism$Glutamate metabolism$Tyrosine metabolism$Alanine and Aspartate Metabolism	Level 3
353.012	65.1	0.00112025	2.67679	C04376	M+K[1+]	5-Phosphoribosyl-N-formylglycinamide; N-Formyl-GAR; N-Formylglycinamide ribonucleotide; N2-Formyl-N1-(5-phospho-D-ribosyl)glycinamide Purine metabolism$Vitamin B9 (folate) metabolism 115.0499 C02642 M-H2O+H[1+] -0.0003 3-Ureidopropionate; 3-Ureidopropanoate; beta-Ureidopropionic acid; N-Carbamoyl-beta-alanine Pyrimidine metabolism 115.0499 C00429 M+H[1+] -0.0003 "5,6-Dihydrouracil; 2,4(1H,3H)-Pyr…	Pyrimidine metabolism	Level 3
732.617	519.5	0.0367649	1.43983	C00550	M+H[1+]	Sphingomyelin	Sphingolipid metabolism$Glycosphingolipid metabolism	Level 3
340.284	489.1	0.00340486	2.22926	C12144	M+Na[1+]	Phytosphingosine; 4-D-Hydroxysphinganine	Glycosphingolipid metabolism	Level 3
115.05	51.3	0.0313297	1.91791	C00152	M-H2O+H[1+]	L-Asparagine; 2-Aminosuccinamic acid	Aspartate and asparagine metabolism$Alanine and Aspartate Metabolism$Nitrogen metabolism	Level 3
205.962	217.4	0.00202329	1.80155	C04281	M+2K-H[1+]	L-1-Pyrroline-3-hydroxy-5-carboxylate; 3-Hydroxy-L-1-pyrroline-5-carboxylate; (3R,5S)-1-Pyrroline-3-hydroxy-5-carboxylate; 5-Oxoproline; Pyroglutamic acid; 5-Pyrrolidone-2-carboxylic acid; Pyroglutamate; 5-Oxo-L-proline; L-Pyroglutamic acid; L-5-Pyrrolidone-2-carboxylic acid; 1-Pyrroline-4-hydroxy-2-carboxylate	Aspartate and asparagine metabolism$Arginine and Proline Metabolism	Level 3
146.165	40	0.0234693	1.39628	CE5586	M+H[1+]	dehydrospermidine	Aspartate and asparagine metabolism	Level 3
146.165	40	0.0234693	1.39628	C00315	M+H[1+]	Spermidine; N-(3-Aminopropyl)-1,4-butane-diamine	Aspartate and asparagine metabolism$Beta-Alanine metabolism$Urea cycle/amino group metabolism	Level 3
205.024	206.3	0.0361467	1.70654	C03012	M+2Na-H[1+]	Naphthalene-1,2-diol; 1,2-Naphthalenediol; beta-Naphthohydroquinone; 1,2-Dihydroxynaphthalene	Xenobiotics metabolism	Level 3
159.969	550.6	0.0431095	1.64805	C14039	M+ACN+Na[1+]	1,1-Dichloroethylene; Vinylidene chloride	Xenobiotics metabolism	Level 3
179.07	255.1	0.00436584	2.52148	C14784	M+H[1+]	1,2-Dihydroxy-3,4-epoxy-1,2,3,4-tetrahydronaphthalene	Xenobiotics metabolism	Level 3
